# Supplementary material for: Tapping-Actuated Triboelectric Nanogenerator with Surface Charge Density Optimization for Human Motion Energy Harvesting
Source: Nanomaterials (Basel). 2022 Sep 20;12(19):3271. doi: 10.3390/nano12193271 (PMC9565772; doi:10.3390/nano12193271)
Supplement: Supplementary file 1 [file nanomaterials-12-03271-s001.zip]

Archive with 1 entries (1 files):
- Video S1_Device lighting 30 LEDs.mp4
